# Supplementary material for: The Heteromultimeric Debranching Enzyme Involved in Starch Synthesis in Arabidopsis Requires Both Isoamylase1 and Isoamylase2 Subunits for Complex Stability and Activity
Source: PLoS One. 2013 Sep 30;8(9):e75223. doi: 10.1371/journal.pone.0075223 (PMC3787081; doi:10.1371/journal.pone.0075223)
Supplement: Dataset S1 — Protein identification in gel slices after tandem affinity purification of ISA2-TAP protein. (XLSX) [file pone.0075223.s004.xlsx]

## Sheet: Gel Slice 1
prot_acc	prot_desc	prot_matches_sig	prot_sequences_sig	pep_score	pep_expect	pep_seq
AT2G39930.1	| Symbols: ISA1, ATISA1 | isoamylase 1 | chr2:16666078-16672183 FORWARD LENGTH=783	4	4	39.9	0.00089	VTEEIQLDPSR
AT2G39930.1	| Symbols: ISA1, ATISA1 | isoamylase 1 | chr2:16666078-16672183 FORWARD LENGTH=783	4	4	43.57	0.00051	FDLGSIMSR
AT2G39930.1	| Symbols: ISA1, ATISA1 | isoamylase 1 | chr2:16666078-16672183 FORWARD LENGTH=783	4	4	58.15	2.6e-05	DLVIYEMHVR
AT2G39930.1	| Symbols: ISA1, ATISA1 | isoamylase 1 | chr2:16666078-16672183 FORWARD LENGTH=783	4	4	62.93	2e-06	YASASSNNFAGR
AT1G03310.1	| Symbols: ATISA2, ISA2, DBE1, BE2 | debranching enzyme 1 | chr1:813975-816623 FORWARD LENGTH=882	3	3	48.13	0.00038	GVLSDLATR
AT1G03310.1	| Symbols: ATISA2, ISA2, DBE1, BE2 | debranching enzyme 1 | chr1:813975-816623 FORWARD LENGTH=882	3	3	58.82	1.1e-05	GPAFSFNYISR
AT1G03310.1	| Symbols: ATISA2, ISA2, DBE1, BE2 | debranching enzyme 1 | chr1:813975-816623 FORWARD LENGTH=882	3	3	82.31	6.1e-08	LPSNVAGTFSGVAEK
AT1G07920.1	| Symbols: | GTP binding Elongation factor Tu family protein | chr1:2455559-2457001 FORWARD LENGTH=449	2	2	35.17	0.0045	LPLQDVYK
AT1G07920.1	| Symbols: | GTP binding Elongation factor Tu family protein | chr1:2455559-2457001 FORWARD LENGTH=449	2	2	32.41	0.0025	IGGIGTVPVGR
ATCG00490.1	| Symbols: RBCL | ribulose-bisphosphate carboxylases | chrC:54958-56397 FORWARD LENGTH=479	1	1	35.04	0.0055	DTDILAAFR
ATCG00280.1	| Symbols: PSBC | photosystem II reaction center protein C | chrC:33720-35141 FORWARD LENGTH=473	1	1	85.04	2.7e-08	SPTGEVIFGGETMR
AT4G17000.1	| Symbols: | unknown protein Has 2862 Blast hits to 2331 proteins in 349 species: Archae - 6 Bacteria - 408 Metazoa - 833 Fungi - 223 Plants - 134 Viruses - 7 Other Eukaryotes - 1251 (source: NCBI BLink). | chr4:9567046-9569913 REVERSE LENGT	1	1	29.15	0.015	YQITEIEEK
AT3G23810.1	| Symbols: SAHH2, ATSAHH2 | S-adenosyl-l-homocysteine (SAH) hydrolase 2 | chr3:8588013-8589671 REVERSE LENGTH=485	1	1	34.12	0.0067	ATDVMIAGK
AT3G22890.1	| Symbols: APS1 | ATP sulfurylase 1 | chr3:8112837-8114734 FORWARD LENGTH=463	1	1	23.91	0.049	DPAGMGHPVEKR
AT3G14415.1	| Symbols: | Aldolase-type TIM barrel family protein | chr3:4818667-4820748 FORWARD LENGTH=367	1	1	35.84	0.0043	VPVFLDGGVR
AT1G59990.1	| Symbols: | DEA(D/H)-box RNA helicase family protein | chr1:22090369-22092885 REVERSE LENGTH=581	1	1	28.79	0.012	KTAGGILK
AT1G34050.1	| Symbols: | Ankyrin repeat family protein | chr1:12393495-12396006 FORWARD LENGTH=573	1	1	28.39	0.013	EIVEAIIK
AT1G29910.1	| Symbols: CAB3, AB180, LHCB1.2 | chlorophyll A/B binding protein 3 | chr1:10472443-10473246 REVERSE LENGTH=267	1	1	50.68	9.7e-05	ELEVIHSR
AT1G13440.1	| Symbols: GAPC-2, GAPC2 | glyceraldehyde-3-phosphate dehydrogenase C2 | chr1:4608465-4610494 REVERSE LENGTH=338	1	1	47.09	0.00022	AASFNIIPSSTGAAK
AT1G02060.1	| Symbols: | Tetratricopeptide repeat (TPR)-like superfamily protein | chr1:360918-363050 REVERSE LENGTH=710	1	1	25.38	0.027	VPADGLR

## Sheet: Gel Slice 2
prot_acc	prot_desc	prot_matches_sig	prot_sequences_sig	pep_score	pep_expect	pep_seq
AT1G03310.1	| Symbols: ATISA2, ISA2, DBE1, BE2 | debranching enzyme 1 | chr1:813975-816623 FORWARD LENGTH=882	11	11	31.41	0.019	TSIELR
AT1G03310.1	| Symbols: ATISA2, ISA2, DBE1, BE2 | debranching enzyme 1 | chr1:813975-816623 FORWARD LENGTH=882	11	11	34.13	0.0059	GSPLLESR
AT1G03310.1	| Symbols: ATISA2, ISA2, DBE1, BE2 | debranching enzyme 1 | chr1:813975-816623 FORWARD LENGTH=882	11	11	35.47	0.0041	RSDVFQR
AT1G03310.1	| Symbols: ATISA2, ISA2, DBE1, BE2 | debranching enzyme 1 | chr1:813975-816623 FORWARD LENGTH=882	11	11	34.18	0.0031	LVSGRDPDGQEMLTHR
AT1G03310.1	| Symbols: ATISA2, ISA2, DBE1, BE2 | debranching enzyme 1 | chr1:813975-816623 FORWARD LENGTH=882	11	11	31.83	0.0028	FLALEIK
AT1G03310.1	| Symbols: ATISA2, ISA2, DBE1, BE2 | debranching enzyme 1 | chr1:813975-816623 FORWARD LENGTH=882	11	11	40.47	0.0023	GVLSDLATR
AT1G03310.1	| Symbols: ATISA2, ISA2, DBE1, BE2 | debranching enzyme 1 | chr1:813975-816623 FORWARD LENGTH=882	11	11	40.02	0.002	RAEADDLK
AT1G03310.1	| Symbols: ATISA2, ISA2, DBE1, BE2 | debranching enzyme 1 | chr1:813975-816623 FORWARD LENGTH=882	11	11	55.16	1.2e-05	GIDDSSYYYK
AT1G03310.1	| Symbols: ATISA2, ISA2, DBE1, BE2 | debranching enzyme 1 | chr1:813975-816623 FORWARD LENGTH=882	11	11	63.09	1.4e-06	SESEEEETASLAEPNEPK
AT1G03310.1	| Symbols: ATISA2, ISA2, DBE1, BE2 | debranching enzyme 1 | chr1:813975-816623 FORWARD LENGTH=882	11	11	71.33	7.4e-07	GPAFSFNYISR
AT1G03310.1	| Symbols: ATISA2, ISA2, DBE1, BE2 | debranching enzyme 1 | chr1:813975-816623 FORWARD LENGTH=882	11	11	78.44	1.5e-07	LPSNVAGTFSGVAEK
AT1G69830.1	| Symbols: ATAMY3, AMY3 | alpha-amylase-like 3 | chr1:26288518-26293003 REVERSE LENGTH=887	5	5	26.28	0.018	NLAIDISSHK
AT1G69830.1	| Symbols: ATAMY3, AMY3 | alpha-amylase-like 3 | chr1:26288518-26293003 REVERSE LENGTH=887	5	5	32.22	0.0039	VLGDAVLNHR
AT1G69830.1	| Symbols: ATAMY3, AMY3 | alpha-amylase-like 3 | chr1:26288518-26293003 REVERSE LENGTH=887	5	5	50.45	3.7e-05	SSAETDSIEER
AT1G69830.1	| Symbols: ATAMY3, AMY3 | alpha-amylase-like 3 | chr1:26288518-26293003 REVERSE LENGTH=887	5	5	74.58	3.4e-07	LAAEAYSIFR
AT1G69830.1	| Symbols: ATAMY3, AMY3 | alpha-amylase-like 3 | chr1:26288518-26293003 REVERSE LENGTH=887	5	5	93.9	3.7e-09	VADDNSVSVTAR
AT1G56190.1	| Symbols: | Phosphoglycerate kinase family protein | chr1:21028403-21030454 FORWARD LENGTH=478	5	5	31.14	0.0058	AHASTEGVTK
AT1G56190.1	| Symbols: | Phosphoglycerate kinase family protein | chr1:21028403-21030454 FORWARD LENGTH=478	5	5	32.7	0.0035	IGVIESLLEK
AT1G56190.1	| Symbols: | Phosphoglycerate kinase family protein | chr1:21028403-21030454 FORWARD LENGTH=478	5	5	41.73	0.00066	FSLAPLVPR
AT1G56190.1	| Symbols: | Phosphoglycerate kinase family protein | chr1:21028403-21030454 FORWARD LENGTH=478	5	5	41.28	0.00055	RPFAAIVGGSK
AT1G56190.1	| Symbols: | Phosphoglycerate kinase family protein | chr1:21028403-21030454 FORWARD LENGTH=478	5	5	135.83	1.9e-13	GVTTIIGGGDSVAAVEK
AT3G23810.1	| Symbols: SAHH2, ATSAHH2 | S-adenosyl-l-homocysteine (SAH) hydrolase 2 | chr3:8588013-8589671 REVERSE LENGTH=485	4	4	28.28	0.0022	VAALHLGK
AT3G23810.1	| Symbols: SAHH2, ATSAHH2 | S-adenosyl-l-homocysteine (SAH) hydrolase 2 | chr3:8588013-8589671 REVERSE LENGTH=485	4	4	44.92	0.00056	ATDVMIAGK
AT3G23810.1	| Symbols: SAHH2, ATSAHH2 | S-adenosyl-l-homocysteine (SAH) hydrolase 2 | chr3:8588013-8589671 REVERSE LENGTH=485	4	4	39.37	0.00035	KVYVLPK
AT3G23810.1	| Symbols: SAHH2, ATSAHH2 | S-adenosyl-l-homocysteine (SAH) hydrolase 2 | chr3:8588013-8589671 REVERSE LENGTH=485	4	4	73.73	3.5e-07	LVGVSEETTTGVKR
ATCG00490.1	| Symbols: RBCL | ribulose-bisphosphate carboxylases | chrC:54958-56397 FORWARD LENGTH=479	3	3	23.45	0.037	AMHAVIDR
ATCG00490.1	| Symbols: RBCL | ribulose-bisphosphate carboxylases | chrC:54958-56397 FORWARD LENGTH=479	3	3	36.17	0.0023	LTYYTPEYETK
ATCG00490.1	| Symbols: RBCL | ribulose-bisphosphate carboxylases | chrC:54958-56397 FORWARD LENGTH=479	3	3	41.93	0.0011	DTDILAAFR
AT1G07920.1	| Symbols: | GTP binding Elongation factor Tu family protein | chr1:2455559-2457001 FORWARD LENGTH=449	3	3	27.61	0.0075	IGGIGTVPVGR
AT1G07920.1	| Symbols: | GTP binding Elongation factor Tu family protein | chr1:2455559-2457001 FORWARD LENGTH=449	3	3	37.07	0.0032	STTTGHLIYK
AT1G07920.1	| Symbols: | GTP binding Elongation factor Tu family protein | chr1:2455559-2457001 FORWARD LENGTH=449	3	3	47.72	0.00025	LPLQDVYK
ATCG00280.1	| Symbols: PSBC | photosystem II reaction center protein C | chrC:33720-35141 FORWARD LENGTH=473	2	2	54.68	1.9e-05	LGANVGSAQGPTGLGK
ATCG00280.1	| Symbols: PSBC | photosystem II reaction center protein C | chrC:33720-35141 FORWARD LENGTH=473	2	2	79.16	9.9e-08	SPTGEVIFGGETMR
AT4G35090.1	| Symbols: CAT2 | catalase 2 | chr4:16700937-16703215 REVERSE LENGTH=492	2	2	24.81	0.046	SLLEEDAIR
AT4G35090.1	| Symbols: CAT2 | catalase 2 | chr4:16700937-16703215 REVERSE LENGTH=492	2	2	32.82	0.0018	APGVQTPVIVR
AT3G14415.1	| Symbols: | Aldolase-type TIM barrel family protein | chr3:4818667-4820748 FORWARD LENGTH=367	2	2	49.13	0.0002	VPVFLDGGVR
AT3G14415.1	| Symbols: | Aldolase-type TIM barrel family protein | chr3:4818667-4820748 FORWARD LENGTH=367	2	2	51.62	4.8e-05	AIALTVDTPR
AT2G21330.1	| Symbols: FBA1 | fructose-bisphosphate aldolase 1 | chr2:9128416-9130152 REVERSE LENGTH=399	2	2	29.73	0.032	ANSLAQLGK
AT2G21330.1	| Symbols: FBA1 | fructose-bisphosphate aldolase 1 | chr2:9128416-9130152 REVERSE LENGTH=399	2	2	63.62	4.9e-06	LASIGLENTEANR
AT1G79550.1	| Symbols: PGK | phosphoglycerate kinase | chr1:29924347-29926295 REVERSE LENGTH=401	2	2	33.25	0.0037	AHASTEGVAK
AT1G79550.1	| Symbols: PGK | phosphoglycerate kinase | chr1:29924347-29926295 REVERSE LENGTH=401	2	2	135.83	1.9e-13	GVTTIIGGGDSVAAVEK
AT1G55490.1	| Symbols: CPN60B, LEN1 | chaperonin 60 beta | chr1:20715717-20718673 REVERSE LENGTH=600	2	2	24.1	0.016	LLLVDKK
AT1G55490.1	| Symbols: CPN60B, LEN1 | chaperonin 60 beta | chr1:20715717-20718673 REVERSE LENGTH=600	2	2	79.33	1.9e-08	VVAAGANPVLITR
AT1G29910.1	| Symbols: CAB3, AB180, LHCB1.2 | chlorophyll A/B binding protein 3 | chr1:10472443-10473246 REVERSE LENGTH=267	2	2	30.92	0.0091	ELEVIHSR
AT1G29910.1	| Symbols: CAB3, AB180, LHCB1.2 | chlorophyll A/B binding protein 3 | chr1:10472443-10473246 REVERSE LENGTH=267	2	2	44.54	0.00025	NRELEVIHSR
AT1G13440.1	| Symbols: GAPC-2, GAPC2 | glyceraldehyde-3-phosphate dehydrogenase C2 | chr1:4608465-4610494 REVERSE LENGTH=338	2	2	30.33	0.013	SSIFDAK
AT1G13440.1	| Symbols: GAPC-2, GAPC2 | glyceraldehyde-3-phosphate dehydrogenase C2 | chr1:4608465-4610494 REVERSE LENGTH=338	2	2	37.65	0.0019	AASFNIIPSSTGAAK
ATCG00270.1	| Symbols: PSBD | photosystem II reaction center protein D | chrC:32711-33772 FORWARD LENGTH=353	1	1	36.84	0.0016	AYDFVSQEIR
AT5G44510.1	| Symbols: TAO1 | target of AVRB operation1 | chr5:17929673-17934188 REVERSE LENGTH=1187	1	1	26.31	0.036	FNPEFLVK
AT4G24280.1	| Symbols: cpHsc70-1 | chloroplast heat shock protein 70-1 | chr4:12590094-12593437 FORWARD LENGTH=718	1	1	28.52	0.02	TPVENSLR
AT4G17000.1	| Symbols: | unknown protein Has 2862 Blast hits to 2331 proteins in 349 species: Archae - 6 Bacteria - 408 Metazoa - 833 Fungi - 223 Plants - 134 Viruses - 7 Other Eukaryotes - 1251 (source: NCBI BLink). | chr4:9567046-9569913 REVERSE LENGT	1	1	28.88	0.015	YQITEIEEK
AT4G16570.1	| Symbols: ATPRMT7, PRMT7 | protein arginine methyltransferase 7 | chr4:9336815-9340692 FORWARD LENGTH=724	1	1	25.71	0.023	VGSEDIASR
AT3G27100.1	| Symbols: | FUNCTIONS IN: molecular_function unknown INVOLVED IN: biological_process unknown LOCATED IN: chloroplast envelope EXPRESSED IN: 23 plant structures EXPRESSED DURING: 13 growth stages CONTAINS InterPro DOMAIN/s: Transcription facto	1	1	27.71	0.022	GRASVPDSVK
AT3G19640.1	| Symbols: MGT4, MRS2-3 | magnesium transporter 4 | chr3:6820969-6823104 FORWARD LENGTH=484	1	1	26.78	0.0042	LVAITGRVQK
AT3G17750.1	| Symbols: | Protein kinase superfamily protein | chr3:6074228-6078428 FORWARD LENGTH=1138	1	1	25.35	0.041	KPSSNGSLQK
AT3G09440.1	| Symbols: | Heat shock protein 70 (Hsp 70) family protein | chr3:2903434-2905632 REVERSE LENGTH=649	1	1	51.29	7.7e-05	DAGVIAGLNVMR
AT3G08590.1	| Symbols: | Phosphoglycerate mutase, 2,3-bisphosphoglycerate-independent | chr3:2608683-2611237 REVERSE LENGTH=560	1	1	26.34	0.02	LVDLALASGK
AT3G08580.1	| Symbols: AAC1 | ADP/ATP carrier 1 | chr3:2605706-2607030 REVERSE LENGTH=381	1	1	27.28	0.018	TAAAPIER
AT2G39730.1	| Symbols: RCA | rubisco activase | chr2:16570951-16573345 REVERSE LENGTH=474	1	1	30.56	0.0016	LVVHITK
AT2G13640.1	| Symbols: | Transcription factor IIS family protein | chr2:5686136-5687290 REVERSE LENGTH=384	1	1	25.39	0.039	SDLCDLTAAAIK
AT1G74030.1	| Symbols: ENO1 | enolase 1 | chr1:27839465-27841901 REVERSE LENGTH=477	1	1	28.41	0.024	SGVQCSVVAK
AT1G23410.1	| Symbols: | Ribosomal protein S27a / Ubiquitin family protein | chr1:8314940-8315410 FORWARD LENGTH=156	1	1	34.85	0.0031	ESTLHLVLR
AT1G12900.1	| Symbols: GAPA-2 | glyceraldehyde 3-phosphate dehydrogenase A subunit 2 | chr1:4392634-4394283 REVERSE LENGTH=399	1	1	39.5	0.00067	AAALNIVPTSTGAAK

## Sheet: Gel Slice 3
prot_acc	prot_desc	prot_matches_sig	prot_sequences_sig	pep_score	pep_expect	pep_seq
AT2G39930.1	| Symbols: ISA1, ATISA1 | isoamylase 1 | chr2:16666078-16672183 FORWARD LENGTH=783	25	20	25.17	0.036	FDLGSIMSR
AT2G39930.1	| Symbols: ISA1, ATISA1 | isoamylase 1 | chr2:16666078-16672183 FORWARD LENGTH=783	25	20	24.4	0.017	EEAHSDFFR
AT2G39930.1	| Symbols: ISA1, ATISA1 | isoamylase 1 | chr2:16666078-16672183 FORWARD LENGTH=783	25	20	25.68	0.015	LPQKDLVIYEMHVR
AT2G39930.1	| Symbols: ISA1, ATISA1 | isoamylase 1 | chr2:16666078-16672183 FORWARD LENGTH=783	25	20	36.05	0.0023	KEEAHSDFFR
AT2G39930.1	| Symbols: ISA1, ATISA1 | isoamylase 1 | chr2:16666078-16672183 FORWARD LENGTH=783	25	20	33.72	0.0019	SNEAENIAVVEKPLK
AT2G39930.1	| Symbols: ISA1, ATISA1 | isoamylase 1 | chr2:16666078-16672183 FORWARD LENGTH=783	25	20	38.03	0.0018	FVAFSLVDSVK
AT2G39930.1	| Symbols: ISA1, ATISA1 | isoamylase 1 | chr2:16666078-16672183 FORWARD LENGTH=783	25	20	43.74	0.00031	FRDECESLGLNDFPTAK
AT2G39930.1	| Symbols: ISA1, ATISA1 | isoamylase 1 | chr2:16666078-16672183 FORWARD LENGTH=783	25	20	45.63	0.00024	KEEAHSDFFR
AT2G39930.1	| Symbols: ISA1, ATISA1 | isoamylase 1 | chr2:16666078-16672183 FORWARD LENGTH=783	25	20	46.11	0.00019	GDFKDMLYGYR
AT2G39930.1	| Symbols: ISA1, ATISA1 | isoamylase 1 | chr2:16666078-16672183 FORWARD LENGTH=783	25	20	47.51	0.00017	VTEEIQLDPSR
AT2G39930.1	| Symbols: ISA1, ATISA1 | isoamylase 1 | chr2:16666078-16672183 FORWARD LENGTH=783	25	20	48.46	6.2e-05	FSPEEGHYYDSSNILLDPYAK
AT2G39930.1	| Symbols: ISA1, ATISA1 | isoamylase 1 | chr2:16666078-16672183 FORWARD LENGTH=783	25	20	50.41	2.7e-05	FVAFSLVDSVKK
AT2G39930.1	| Symbols: ISA1, ATISA1 | isoamylase 1 | chr2:16666078-16672183 FORWARD LENGTH=783	25	20	56.05	1.5e-05	GVDNSVYYMLAPK
AT2G39930.1	| Symbols: ISA1, ATISA1 | isoamylase 1 | chr2:16666078-16672183 FORWARD LENGTH=783	25	20	58.38	1.4e-05	HESSKIEFPGTYQGVAEK
AT2G39930.1	| Symbols: ISA1, ATISA1 | isoamylase 1 | chr2:16666078-16672183 FORWARD LENGTH=783	25	20	61.04	1.3e-05	DLVIYEMHVR
AT2G39930.1	| Symbols: ISA1, ATISA1 | isoamylase 1 | chr2:16666078-16672183 FORWARD LENGTH=783	25	20	60.3	1e-05	IEFPGTYQGVAEK
AT2G39930.1	| Symbols: ISA1, ATISA1 | isoamylase 1 | chr2:16666078-16672183 FORWARD LENGTH=783	25	20	57.95	9.5e-06	YASASSNNFAGR
AT2G39930.1	| Symbols: ISA1, ATISA1 | isoamylase 1 | chr2:16666078-16672183 FORWARD LENGTH=783	25	20	65.81	1.7e-06	SNEAENIAVVEKPLKSDR
AT2G39930.1	| Symbols: ISA1, ATISA1 | isoamylase 1 | chr2:16666078-16672183 FORWARD LENGTH=783	25	20	75.5	2.4e-07	FFISDGLPSPFGPTVR
AT2G39930.1	| Symbols: ISA1, ATISA1 | isoamylase 1 | chr2:16666078-16672183 FORWARD LENGTH=783	25	20	73.16	1.7e-07	RSNEAENIAVVEKPLK
AT2G39930.1	| Symbols: ISA1, ATISA1 | isoamylase 1 | chr2:16666078-16672183 FORWARD LENGTH=783	25	20	76.11	1e-07	YASASSNNFAGR
AT2G39930.1	| Symbols: ISA1, ATISA1 | isoamylase 1 | chr2:16666078-16672183 FORWARD LENGTH=783	25	20	91.23	3.7e-09	FSPEEGHYYDSSNILLDPYAK
AT2G39930.1	| Symbols: ISA1, ATISA1 | isoamylase 1 | chr2:16666078-16672183 FORWARD LENGTH=783	25	20	95.41	1.5e-09	SNEAENIAVVEKPLK
AT2G39930.1	| Symbols: ISA1, ATISA1 | isoamylase 1 | chr2:16666078-16672183 FORWARD LENGTH=783	25	20	103.93	2.6e-10	SNEAENIAVVEKPLKSDR
AT2G39930.1	| Symbols: ISA1, ATISA1 | isoamylase 1 | chr2:16666078-16672183 FORWARD LENGTH=783	25	20	107.07	1.9e-10	GIEVIMDVVLNHTAEGNEK
AT5G56000.1	| Symbols: Hsp81.4, AtHsp90.4 | HEAT SHOCK PROTEIN 81.4 | chr5:22677602-22680067 REVERSE LENGTH=699	3	3	24.39	0.049	AVENSPFLEK
AT5G56000.1	| Symbols: Hsp81.4, AtHsp90.4 | HEAT SHOCK PROTEIN 81.4 | chr5:22677602-22680067 REVERSE LENGTH=699	3	3	37.78	0.0024	HFSVEGQLEFK
AT5G56000.1	| Symbols: Hsp81.4, AtHsp90.4 | HEAT SHOCK PROTEIN 81.4 | chr5:22677602-22680067 REVERSE LENGTH=699	3	3	67.18	1.6e-06	GIVDSEDLPLNISR
AT5G17920.1	| Symbols: ATCIMS, ATMETS, ATMS1 | Cobalamin-independent synthase family protein | chr5:5935771-5939195 FORWARD LENGTH=765	1	1	66.64	2.1e-06	IPSSEEIADR
AT4G17000.1	| Symbols: | unknown protein Has 2862 Blast hits to 2331 proteins in 349 species: Archae - 6 Bacteria - 408 Metazoa - 833 Fungi - 223 Plants - 134 Viruses - 7 Other Eukaryotes - 1251 (source: NCBI BLink). | chr4:9567046-9569913 REVERSE LENGT	1	1	27.4	0.024	YQITEIEEK
AT2G04030.1	| Symbols: CR88, EMB1956, HSP90.5, Hsp88.1, AtHsp90.5 | Chaperone protein htpG family protein | chr2:1281983-1285909 FORWARD LENGTH=780	1	1	50.57	0.0001	GVVDSDDLPLNVSR
AT1G29910.1	| Symbols: CAB3, AB180, LHCB1.2 | chlorophyll A/B binding protein 3 | chr1:10472443-10473246 REVERSE LENGTH=267	1	1	30.18	0.0068	NRELEVIHSR

## Sheet: Gel Slice 4
prot_acc	prot_desc	prot_matches_sig	prot_sequences_sig	pep_score	pep_expect	pep_seq
AT2G28000.1	| Symbols: CPN60A, CH-CPN60A, SLP | chaperonin-60alpha | chr2:11926603-11929184 FORWARD LENGTH=586	18	16	27.19	0.021	APGFGER
AT2G28000.1	| Symbols: CPN60A, CH-CPN60A, SLP | chaperonin-60alpha | chr2:11926603-11929184 FORWARD LENGTH=586	18	16	37.55	0.0018	DSTTLIADAASK
AT2G28000.1	| Symbols: CPN60A, CH-CPN60A, SLP | chaperonin-60alpha | chr2:11926603-11929184 FORWARD LENGTH=586	18	16	32.12	0.0014	ETFEDADER
AT2G28000.1	| Symbols: CPN60A, CH-CPN60A, SLP | chaperonin-60alpha | chr2:11926603-11929184 FORWARD LENGTH=586	18	16	43.66	0.00038	DSTTLIADAASKDELQAR
AT2G28000.1	| Symbols: CPN60A, CH-CPN60A, SLP | chaperonin-60alpha | chr2:11926603-11929184 FORWARD LENGTH=586	18	16	42.96	0.0002	GVLNVVAVK
AT2G28000.1	| Symbols: CPN60A, CH-CPN60A, SLP | chaperonin-60alpha | chr2:11926603-11929184 FORWARD LENGTH=586	18	16	57.16	2.6e-05	LGADIVQK
AT2G28000.1	| Symbols: CPN60A, CH-CPN60A, SLP | chaperonin-60alpha | chr2:11926603-11929184 FORWARD LENGTH=586	18	16	59.94	1.7e-05	LLAEFENAR
AT2G28000.1	| Symbols: CPN60A, CH-CPN60A, SLP | chaperonin-60alpha | chr2:11926603-11929184 FORWARD LENGTH=586	18	16	68.74	2.4e-06	NVVLDEFGSPK
AT2G28000.1	| Symbols: CPN60A, CH-CPN60A, SLP | chaperonin-60alpha | chr2:11926603-11929184 FORWARD LENGTH=586	18	16	66.29	1.6e-06	TVQGLIEELQK
AT2G28000.1	| Symbols: CPN60A, CH-CPN60A, SLP | chaperonin-60alpha | chr2:11926603-11929184 FORWARD LENGTH=586	18	16	69.83	9.1e-07	VGAATETELEDR
AT2G28000.1	| Symbols: CPN60A, CH-CPN60A, SLP | chaperonin-60alpha | chr2:11926603-11929184 FORWARD LENGTH=586	18	16	83.39	1.2e-08	HGLLSVTSGANPVSLKR
AT2G28000.1	| Symbols: CPN60A, CH-CPN60A, SLP | chaperonin-60alpha | chr2:11926603-11929184 FORWARD LENGTH=586	18	16	90.39	3e-09	ELFETDSVYDSEK
AT2G28000.1	| Symbols: CPN60A, CH-CPN60A, SLP | chaperonin-60alpha | chr2:11926603-11929184 FORWARD LENGTH=586	18	16	94.34	3.7e-10	ITAIKDIIPILEK
AT2G28000.1	| Symbols: CPN60A, CH-CPN60A, SLP | chaperonin-60alpha | chr2:11926603-11929184 FORWARD LENGTH=586	18	16	122.54	4.8e-12	DSTTLIADAASKDELQAR
AT2G28000.1	| Symbols: CPN60A, CH-CPN60A, SLP | chaperonin-60alpha | chr2:11926603-11929184 FORWARD LENGTH=586	18	16	134.39	1.4e-13	HGLLSVTSGANPVSLK
AT2G28000.1	| Symbols: CPN60A, CH-CPN60A, SLP | chaperonin-60alpha | chr2:11926603-11929184 FORWARD LENGTH=586	18	16	141.08	5e-14	AIELPNAMENAGAALIR
AT2G28000.1	| Symbols: CPN60A, CH-CPN60A, SLP | chaperonin-60alpha | chr2:11926603-11929184 FORWARD LENGTH=586	18	16	143.14	4.6e-14	TNDSAGDGTTTASILAR
AT2G28000.1	| Symbols: CPN60A, CH-CPN60A, SLP | chaperonin-60alpha | chr2:11926603-11929184 FORWARD LENGTH=586	18	16	148.76	1.2e-14	AIELPNAMENAGAALIR
ATCG00490.1	| Symbols: RBCL | ribulose-bisphosphate carboxylases | chrC:54958-56397 FORWARD LENGTH=479	14	10	24.63	0.032	LSGGDHIHAGTVVGK
ATCG00490.1	| Symbols: RBCL | ribulose-bisphosphate carboxylases | chrC:54958-56397 FORWARD LENGTH=479	14	10	27.97	0.015	LTYYTPEYETK
ATCG00490.1	| Symbols: RBCL | ribulose-bisphosphate carboxylases | chrC:54958-56397 FORWARD LENGTH=479	14	10	27.51	0.012	AMHAVIDR
ATCG00490.1	| Symbols: RBCL | ribulose-bisphosphate carboxylases | chrC:54958-56397 FORWARD LENGTH=479	14	10	33.57	0.0068	DTDILAAFR
ATCG00490.1	| Symbols: RBCL | ribulose-bisphosphate carboxylases | chrC:54958-56397 FORWARD LENGTH=479	14	10	33.32	0.0054	AVYECLR
ATCG00490.1	| Symbols: RBCL | ribulose-bisphosphate carboxylases | chrC:54958-56397 FORWARD LENGTH=479	14	10	34.52	0.0018	AMHAVIDR
ATCG00490.1	| Symbols: RBCL | ribulose-bisphosphate carboxylases | chrC:54958-56397 FORWARD LENGTH=479	14	10	44.24	0.0006	AGVKEYK
ATCG00490.1	| Symbols: RBCL | ribulose-bisphosphate carboxylases | chrC:54958-56397 FORWARD LENGTH=479	14	10	42.31	0.00048	AMHAVIDR
ATCG00490.1	| Symbols: RBCL | ribulose-bisphosphate carboxylases | chrC:54958-56397 FORWARD LENGTH=479	14	10	51.2	7.1e-05	LTYYTPEYETK
ATCG00490.1	| Symbols: RBCL | ribulose-bisphosphate carboxylases | chrC:54958-56397 FORWARD LENGTH=479	14	10	50.93	4.4e-05	DDYVEKDR
ATCG00490.1	| Symbols: RBCL | ribulose-bisphosphate carboxylases | chrC:54958-56397 FORWARD LENGTH=479	14	10	55.83	2.9e-05	DNGLLLHIHR
ATCG00490.1	| Symbols: RBCL | ribulose-bisphosphate carboxylases | chrC:54958-56397 FORWARD LENGTH=479	14	10	57.78	1.6e-05	DLAVEGNEIIR
ATCG00490.1	| Symbols: RBCL | ribulose-bisphosphate carboxylases | chrC:54958-56397 FORWARD LENGTH=479	14	10	81.6	6.8e-08	LSGGDHIHAGTVVGK
ATCG00490.1	| Symbols: RBCL | ribulose-bisphosphate carboxylases | chrC:54958-56397 FORWARD LENGTH=479	14	10	88.74	1.4e-08	TFQGPPHGIQVER
AT2G39730.1	| Symbols: RCA | rubisco activase | chr2:16570951-16573345 REVERSE LENGTH=474	13	10	23.72	0.044	RLVNSR
AT2G39730.1	| Symbols: RCA | rubisco activase | chr2:16570951-16573345 REVERSE LENGTH=474	13	10	25.6	0.033	YREAADLIK
AT2G39730.1	| Symbols: RCA | rubisco activase | chr2:16570951-16573345 REVERSE LENGTH=474	13	10	27.16	0.023	YREAADLIK
AT2G39730.1	| Symbols: RCA | rubisco activase | chr2:16570951-16573345 REVERSE LENGTH=474	13	10	30.84	0.0073	KFVESLGVEK
AT2G39730.1	| Symbols: RCA | rubisco activase | chr2:16570951-16573345 REVERSE LENGTH=474	13	10	35.73	0.0035	VYDDEVR
AT2G39730.1	| Symbols: RCA | rubisco activase | chr2:16570951-16573345 REVERSE LENGTH=474	13	10	38.85	0.0017	VYDDEVRK
AT2G39730.1	| Symbols: RCA | rubisco activase | chr2:16570951-16573345 REVERSE LENGTH=474	13	10	44.03	0.00053	FVESLGVEK
AT2G39730.1	| Symbols: RCA | rubisco activase | chr2:16570951-16573345 REVERSE LENGTH=474	13	10	43.47	0.00029	SFQCELVMAK
AT2G39730.1	| Symbols: RCA | rubisco activase | chr2:16570951-16573345 REVERSE LENGTH=474	13	10	51.31	0.0001	VYDDEVRK
AT2G39730.1	| Symbols: RCA | rubisco activase | chr2:16570951-16573345 REVERSE LENGTH=474	13	10	61.49	6.2e-06	KFVESLGVEK
AT2G39730.1	| Symbols: RCA | rubisco activase | chr2:16570951-16573345 REVERSE LENGTH=474	13	10	72.81	3e-07	EGPPVFEQPEMTYEK
AT2G39730.1	| Symbols: RCA | rubisco activase | chr2:16570951-16573345 REVERSE LENGTH=474	13	10	109.47	5.3e-11	GLAYDTSDDQQDITR
AT2G39730.1	| Symbols: RCA | rubisco activase | chr2:16570951-16573345 REVERSE LENGTH=474	13	10	180.36	7.2e-18	VQLAETYLSQAALGDANADAIGR
AT5G49910.1	| Symbols: CPHSC70-2EAT SHOCK PROTEIN 70-2, HSC70-7, cpHsc70-2 | chloroplast heat shock protein 70-2 | chr5:20303470-20306295 FORWARD LENGTH=718	9	9	23.7	0.034	RMNEVAEESK
AT5G49910.1	| Symbols: CPHSC70-2EAT SHOCK PROTEIN 70-2, HSC70-7, cpHsc70-2 | chloroplast heat shock protein 70-2 | chr5:20303470-20306295 FORWARD LENGTH=718	9	9	28.33	0.018	IASGSTQEIK
AT5G49910.1	| Symbols: CPHSC70-2EAT SHOCK PROTEIN 70-2, HSC70-7, cpHsc70-2 | chloroplast heat shock protein 70-2 | chr5:20303470-20306295 FORWARD LENGTH=718	9	9	24.4	0.011	IPAVQDLVR
AT5G49910.1	| Symbols: CPHSC70-2EAT SHOCK PROTEIN 70-2, HSC70-7, cpHsc70-2 | chloroplast heat shock protein 70-2 | chr5:20303470-20306295 FORWARD LENGTH=718	9	9	38.85	0.0031	LVDDASR
AT5G49910.1	| Symbols: CPHSC70-2EAT SHOCK PROTEIN 70-2, HSC70-7, cpHsc70-2 | chloroplast heat shock protein 70-2 | chr5:20303470-20306295 FORWARD LENGTH=718	9	9	42.66	0.00078	TPVENSLR
AT5G49910.1	| Symbols: CPHSC70-2EAT SHOCK PROTEIN 70-2, HSC70-7, cpHsc70-2 | chloroplast heat shock protein 70-2 | chr5:20303470-20306295 FORWARD LENGTH=718	9	9	41.81	0.00072	DIDEVILVGGSTR
AT5G49910.1	| Symbols: CPHSC70-2EAT SHOCK PROTEIN 70-2, HSC70-7, cpHsc70-2 | chloroplast heat shock protein 70-2 | chr5:20303470-20306295 FORWARD LENGTH=718	9	9	45.55	0.00022	IAGLEVLR
AT5G49910.1	| Symbols: CPHSC70-2EAT SHOCK PROTEIN 70-2, HSC70-7, cpHsc70-2 | chloroplast heat shock protein 70-2 | chr5:20303470-20306295 FORWARD LENGTH=718	9	9	52.43	8.4e-05	DEGIDLLKDK
AT5G49910.1	| Symbols: CPHSC70-2EAT SHOCK PROTEIN 70-2, HSC70-7, cpHsc70-2 | chloroplast heat shock protein 70-2 | chr5:20303470-20306295 FORWARD LENGTH=718	9	9	116.51	1.8e-11	IINEPTAASLAYGFER
AT1G55490.1	| Symbols: CPN60B, LEN1 | chaperonin 60 beta | chr1:20715717-20718673 REVERSE LENGTH=600	7	7	25.71	0.042	GVVTLEEGK
AT1G55490.1	| Symbols: CPN60B, LEN1 | chaperonin 60 beta | chr1:20715717-20718673 REVERSE LENGTH=600	7	7	27.19	0.021	APGFGER
AT1G55490.1	| Symbols: CPN60B, LEN1 | chaperonin 60 beta | chr1:20715717-20718673 REVERSE LENGTH=600	7	7	28.46	0.018	LRVEDALNATK
AT1G55490.1	| Symbols: CPN60B, LEN1 | chaperonin 60 beta | chr1:20715717-20718673 REVERSE LENGTH=600	7	7	53.36	5e-05	KGVVTLEEGK
AT1G55490.1	| Symbols: CPN60B, LEN1 | chaperonin 60 beta | chr1:20715717-20718673 REVERSE LENGTH=600	7	7	84.23	3.9e-08	ETSTIVGDGSTQDAVK
AT1G55490.1	| Symbols: CPN60B, LEN1 | chaperonin 60 beta | chr1:20715717-20718673 REVERSE LENGTH=600	7	7	77.4	3e-08	VVAAGANPVLITR
AT1G55490.1	| Symbols: CPN60B, LEN1 | chaperonin 60 beta | chr1:20715717-20718673 REVERSE LENGTH=600	7	7	93.95	3.1e-09	GYISPYFVTDSEK
AT4G24280.1	| Symbols: cpHsc70-1 | chloroplast heat shock protein 70-1 | chr4:12590094-12593437 FORWARD LENGTH=718	6	6	31.28	0.0046	ELGEKIPGEVK
AT4G24280.1	| Symbols: cpHsc70-1 | chloroplast heat shock protein 70-1 | chr4:12590094-12593437 FORWARD LENGTH=718	6	6	38.85	0.0031	LVDDASR
AT4G24280.1	| Symbols: cpHsc70-1 | chloroplast heat shock protein 70-1 | chr4:12590094-12593437 FORWARD LENGTH=718	6	6	42.66	0.00078	TPVENSLR
AT4G24280.1	| Symbols: cpHsc70-1 | chloroplast heat shock protein 70-1 | chr4:12590094-12593437 FORWARD LENGTH=718	6	6	41.81	0.00072	DIDEVILVGGSTR
AT4G24280.1	| Symbols: cpHsc70-1 | chloroplast heat shock protein 70-1 | chr4:12590094-12593437 FORWARD LENGTH=718	6	6	45.55	0.00022	IAGLEVLR
AT4G24280.1	| Symbols: cpHsc70-1 | chloroplast heat shock protein 70-1 | chr4:12590094-12593437 FORWARD LENGTH=718	6	6	52.43	8.4e-05	DEGIDLLKDK
AT4G20360.1	| Symbols: ATRAB8D, ATRABE1B, RABE1b | RAB GTPase homolog E1B | chr4:10990036-10991466 FORWARD LENGTH=476	6	6	29.27	0.002	FEAIIYVLK
AT4G20360.1	| Symbols: ATRAB8D, ATRABE1B, RABE1b | RAB GTPase homolog E1B | chr4:10990036-10991466 FORWARD LENGTH=476	6	6	37.27	0.001	YDEIDAAPEER
AT4G20360.1	| Symbols: ATRAB8D, ATRABE1B, RABE1b | RAB GTPase homolog E1B | chr4:10990036-10991466 FORWARD LENGTH=476	6	6	89.62	9.6e-09	KYDEIDAAPEER
AT4G20360.1	| Symbols: ATRAB8D, ATRABE1B, RABE1b | RAB GTPase homolog E1B | chr4:10990036-10991466 FORWARD LENGTH=476	6	6	92.55	5.4e-09	VGETVDLVGLR
AT4G20360.1	| Symbols: ATRAB8D, ATRABE1B, RABE1b | RAB GTPase homolog E1B | chr4:10990036-10991466 FORWARD LENGTH=476	6	6	114.27	3.2e-11	GITINTATVEYETENR
AT4G20360.1	| Symbols: ATRAB8D, ATRABE1B, RABE1b | RAB GTPase homolog E1B | chr4:10990036-10991466 FORWARD LENGTH=476	6	6	111.85	1.8e-11	ILDEALAGDNVGLLLR
AT3G09440.1	| Symbols: | Heat shock protein 70 (Hsp 70) family protein | chr3:2903434-2905632 REVERSE LENGTH=649	6	6	35.05	0.0058	TKDNNLLGK
AT3G09440.1	| Symbols: | Heat shock protein 70 (Hsp 70) family protein | chr3:2903434-2905632 REVERSE LENGTH=649	6	6	43.07	0.00054	LSKDEIEK
AT3G09440.1	| Symbols: | Heat shock protein 70 (Hsp 70) family protein | chr3:2903434-2905632 REVERSE LENGTH=649	6	6	44.35	0.00018	FTDSSVQSDIK
AT3G09440.1	| Symbols: | Heat shock protein 70 (Hsp 70) family protein | chr3:2903434-2905632 REVERSE LENGTH=649	6	6	76.38	1.6e-07	TTPSYVAFTDSER
AT3G09440.1	| Symbols: | Heat shock protein 70 (Hsp 70) family protein | chr3:2903434-2905632 REVERSE LENGTH=649	6	6	81.91	6.7e-08	DAGVIAGLNVMR
AT3G09440.1	| Symbols: | Heat shock protein 70 (Hsp 70) family protein | chr3:2903434-2905632 REVERSE LENGTH=649	6	6	118.72	6.2e-12	IINEPTAAAIAYGLDKK
AT2G39930.1	| Symbols: ISA1, ATISA1 | isoamylase 1 | chr2:16666078-16672183 FORWARD LENGTH=783	6	6	35.94	0.003	FDLGSIMSR
AT2G39930.1	| Symbols: ISA1, ATISA1 | isoamylase 1 | chr2:16666078-16672183 FORWARD LENGTH=783	6	6	41.15	0.00098	DLVIYEMHVR
AT2G39930.1	| Symbols: ISA1, ATISA1 | isoamylase 1 | chr2:16666078-16672183 FORWARD LENGTH=783	6	6	42.72	0.00025	FVAFSLVDSVKK
AT2G39930.1	| Symbols: ISA1, ATISA1 | isoamylase 1 | chr2:16666078-16672183 FORWARD LENGTH=783	6	6	52.38	5e-05	GVDNSVYYMLAPK
AT2G39930.1	| Symbols: ISA1, ATISA1 | isoamylase 1 | chr2:16666078-16672183 FORWARD LENGTH=783	6	6	60.67	9.5e-06	IEFPGTYQGVAEK
AT2G39930.1	| Symbols: ISA1, ATISA1 | isoamylase 1 | chr2:16666078-16672183 FORWARD LENGTH=783	6	6	64.95	1.2e-06	YASASSNNFAGR
AT3G12780.1	| Symbols: PGK1 | phosphoglycerate kinase 1 | chr3:4061127-4063140 REVERSE LENGTH=481	4	4	42.66	0.00093	FAAGTEAIANK
AT3G12780.1	| Symbols: PGK1 | phosphoglycerate kinase 1 | chr3:4061127-4063140 REVERSE LENGTH=481	4	4	47.9	0.00017	SVGDLTSADLK
AT3G12780.1	| Symbols: PGK1 | phosphoglycerate kinase 1 | chr3:4061127-4063140 REVERSE LENGTH=481	4	4	76.04	2.8e-07	ELDYLVGAVSNPK
AT3G12780.1	| Symbols: PGK1 | phosphoglycerate kinase 1 | chr3:4061127-4063140 REVERSE LENGTH=481	4	4	89.7	7.7e-09	GVTTIIGGGDSVAAVEK
ATCG00120.1	| Symbols: ATPA | ATP synthase subunit alpha | chrC:9938-11461 REVERSE LENGTH=507	3	3	34.09	0.016	VGSAAQIK
ATCG00120.1	| Symbols: ATPA | ATP synthase subunit alpha | chrC:9938-11461 REVERSE LENGTH=507	3	3	37.72	0.0015	TLTAEAESFLK
ATCG00120.1	| Symbols: ATPA | ATP synthase subunit alpha | chrC:9938-11461 REVERSE LENGTH=507	3	3	81.8	4.8e-08	IAQIPVSEAYLGR
AT5G28540.1	| Symbols: BIP1 | heat shock protein 70 (Hsp 70) family protein | chr5:10540665-10543274 REVERSE LENGTH=669	3	3	36.16	0.0037	MKETAEAYLGK
AT5G28540.1	| Symbols: BIP1 | heat shock protein 70 (Hsp 70) family protein | chr5:10540665-10543274 REVERSE LENGTH=669	3	3	42.25	0.00037	EAEEFAEEDKK
AT5G28540.1	| Symbols: BIP1 | heat shock protein 70 (Hsp 70) family protein | chr5:10540665-10543274 REVERSE LENGTH=669	3	3	118.72	6.2e-12	IINEPTAAAIAYGLDKK
AT1G07920.1	| Symbols: | GTP binding Elongation factor Tu family protein | chr1:2455559-2457001 FORWARD LENGTH=449	3	3	26.73	0.034	ARYDEIIK
AT1G07920.1	| Symbols: | GTP binding Elongation factor Tu family protein | chr1:2455559-2457001 FORWARD LENGTH=449	3	3	35.36	0.0043	LPLQDVYK
AT1G07920.1	| Symbols: | GTP binding Elongation factor Tu family protein | chr1:2455559-2457001 FORWARD LENGTH=449	3	3	47.87	0.00029	STTTGHLIYK
AT5G66190.1	| Symbols: ATLFNR1, FNR1 | ferredoxin-NADP(+)-oxidoreductase 1 | chr5:26451203-26453012 REVERSE LENGTH=360	2	2	32.71	0.0078	LVYTNDGGEIVK
AT5G66190.1	| Symbols: ATLFNR1, FNR1 | ferredoxin-NADP(+)-oxidoreductase 1 | chr5:26451203-26453012 REVERSE LENGTH=360	2	2	44.1	0.00044	KQEEGIVVNK
AT4G35450.1	| Symbols: AKR2, AFT, AKR2A | ankyrin repeat-containing protein 2 | chr4:16839862-16841759 FORWARD LENGTH=342	2	2	38.68	0.0014	TPIDVAK
AT4G35450.1	| Symbols: AKR2, AFT, AKR2A | ankyrin repeat-containing protein 2 | chr4:16839862-16841759 FORWARD LENGTH=342	2	2	54.72	4.2e-05	LNSQLEVVK
AT1G29910.1	| Symbols: CAB3, AB180, LHCB1.2 | chlorophyll A/B binding protein 3 | chr1:10472443-10473246 REVERSE LENGTH=267	2	2	23.52	0.05	ELEVIHSR
AT1G29910.1	| Symbols: CAB3, AB180, LHCB1.2 | chlorophyll A/B binding protein 3 | chr1:10472443-10473246 REVERSE LENGTH=267	2	2	33.01	0.0035	NRELEVIHSR
AT1G16880.1	| Symbols: | uridylyltransferase-related | chr1:5773796-5776125 FORWARD LENGTH=290	2	2	38.77	0.0016	LGALLDTMNALK
AT1G16880.1	| Symbols: | uridylyltransferase-related | chr1:5773796-5776125 FORWARD LENGTH=290	2	2	73.86	2.5e-07	KVEDPELLEAIR
AT1G03310.1	| Symbols: ATISA2, ISA2, DBE1, BE2 | debranching enzyme 1 | chr1:813975-816623 FORWARD LENGTH=882	2	2	66.54	8.5e-07	GIDDSSYYYK
AT1G03310.1	| Symbols: ATISA2, ISA2, DBE1, BE2 | debranching enzyme 1 | chr1:813975-816623 FORWARD LENGTH=882	2	2	84.15	4.2e-08	LPSNVAGTFSGVAEK
AT5G55220.1	| Symbols: | trigger factor type chaperone family protein | chr5:22397677-22400678 FORWARD LENGTH=547	1	1	72.27	5.6e-07	VVVELGDEIDAK
AT5G50920.1	| Symbols: CLPC, ATHSP93-V, HSP93-V, DCA1, CLPC1 | CLPC homologue 1 | chr5:20715710-20719800 REVERSE LENGTH=929	1	1	51.8	9.4e-05	AIDLIDEAGSR
AT5G22590.1	| Symbols: | Leucine Rich Repeat protein family | chr5:7504536-7505838 FORWARD LENGTH=304	1	1	25.97	0.026	LESISLPR
AT5G08670.1	| Symbols: | ATP synthase alpha/beta family protein | chr5:2818395-2821149 REVERSE LENGTH=556	1	1	32.34	0.0074	IGLFGGAGVGK
AT4G29060.1	| Symbols: emb2726 | elongation factor Ts family protein | chr4:14317744-14321315 FORWARD LENGTH=953	1	1	54.07	5e-05	VVEEEVIATK
AT3G50820.1	| Symbols: PSBO2, PSBO-2, OEC33 | photosystem II subunit O-2 | chr3:18891008-18892311 REVERSE LENGTH=331	1	1	45.62	0.00027	NTAASVGEITLK
AT3G23990.1	| Symbols: HSP60, HSP60-3B | heat shock protein 60 | chr3:8669013-8672278 FORWARD LENGTH=577	1	1	44.41	0.00028	IGGASEAEVGEK
AT1G49240.1	| Symbols: ACT8 | actin 8 | chr1:18216539-18217947 FORWARD LENGTH=377	1	1	33.16	0.0046	AGFAGDDAPR
AT1G11160.1	| Symbols: | Transducin/WD40 repeat-like superfamily protein | chr1:3733406-3739363 FORWARD LENGTH=1021	1	1	39.82	0.0022	ESIPFSR
